# Supplementary material for: A Luminescent Guest@MOF Nanoconfined Composite System for Solid-State Lighting
Source: Molecules. 2021 Dec 14;26(24):7583. doi: 10.3390/molecules26247583 (PMC8706567; doi:10.3390/molecules26247583)
Supplement: Supplementary file 1 [file molecules-26-07583-s001.zip]

Archive with 1 entries (1 files):
- molecules-1491244-supplementary.pdf
